# Supplementary material for: Absorption/Attenuation Spectral Description of ESKAPEE Bacteria: Application to Seeder-Free Culture Monitoring, Mammalian T-Cell and Bacteria Mixture Analysis and Contamination Description
Source: Sensors (Basel). 2023 Apr 27;23(9):4325. doi: 10.3390/s23094325 (PMC10181643; doi:10.3390/s23094325)
Supplement: Supplementary file 1 [file sensors-23-04325-s001.zip]

Archive with 1 entries (1 files):
- sensors-2263849-supplementary.pdf
